# Supplementary material for: Human-Specific Suppression of Hepatic Fatty Acid Catabolism by RNA-Binding Protein HuR
Source: Noncoding RNA. 2025 Sep 1;11(5):65. doi: 10.3390/ncrna11050065 (PMC12452626; doi:10.3390/ncrna11050065)
Supplement: Supplementary file 1 [file ncrna-11-00065-s001.zip]

Archive with 1 entries (1 files):
- ncrna-3731413-supplementary.pdf
